# Supplementary material for: Engineering Structurally Interacting RNA (sxRNA)
Source: Sci Rep. 2017 Mar 28;7:45393. doi: 10.1038/srep45393 (PMC5368982; doi:10.1038/srep45393)
Supplement: Supplementary Table S1 [file srep45393-s2.txt]

#Supplementary Table S1 (detailed description of sequences and nomenclature used for sxRNA experiments)
		Name in Manuscript	DNA Sequence	RNA Modifications	RNA Sequence ("switch region only" in bait reporters)	Target Vector for Subcloning	Subcloning RE Sites	Subcloning Insert
Triggers		T-1		none	UGGAGUGUGACAAUGGUGUUUG
		T-1*		2' OMe	UGGAGUGUGACAAUGGUGUUUG
		T-2*		2' OMe	UGGAAUGUAAAGAAGUAUGUAU
		T-3*		2' OMe	UGAGGUAGGAGGUUGUAUAGUU
		T-4*		2' OMe	GUCCAGUUUUCCCAGGAAUCCCU
		T-5		none	UACAUAACCAUGGAGUUGGCUGU
Bait
		B-1a		none	CAAACACCAUUGUCAAAAGGCUCUUUUCAGAGCCACACUCCA
		B-1a*		2' OMe	CAAACACCAUUGUCAAAAGGCUCUUUUCAGAGCCACACUCCA
		B-1b		none	GGGAAGAGAGCCCAAACACCAUUGUCAAAAGGCUCUUUUCAGAGCUACACUCCAGAGCU
Bait Reporters		Positive Control		terminal m7G(5')ppp	UCAUUUAGUGAAAACUAAAUGAAAAAAGGUCCUUUUAAGGACCAAAAU	BRV-2	SpeI and PstI	ACTAGTGGATCCtcatttagtgaaaactaaatgaaaaaaggtccttttaaggaccaaaatCCGTGGCTGCAG
		BR-1a		terminal m7G(5')ppp	CAAACACCAUUGUCAAAAGGCUCUUUUCAGAGCCACACUCCA	BRV-1	EcoNI and BtgI	CCTCATAAAGGCCAAGAAGGGCGGAAAGTCCAAATTGTAAAATGTAACTGTATTCAGCGATGACGAAATTCTTAGCTATTGTAATCCTCCGAGGGGGCGAGCTCCGCCAAACACCATTGTCAAAAGGCTCTTTTCAGAGCCACACTCCACCGTGG
		BR-1b		terminal m7G(5')ppp	GAAGAGAGCCCAAACACCAUUGUCAAAAGGCUCUUUUCAGAGCUACACUCCA	BRV-1	EcoNI and BtgI	CCTCATAAAGGCCAAGAAGGGCGGAAAGTCCAAATTGTAAAATGTAACTGTATTCAGCGATGACGAAATTCTTAGCTATTGTAATCCTCCGAGGGGGCGAGCTCCGCGAAGAGAGCCCAAACACCATTGTCAAAAGGCTCTTTTCAGAGCTACACTCCACCGTGG
		BR-1c		terminal m7G(5')ppp	AAGAGAGCCCAAAUACCAUUGUCAAAAGGCUCUUUUCAGAGCUACACUCCA	BRV-2	SpeI and PstI	ACTAGTGGATCCaagagagcccaaataccattgtcaaaaggctcttttcagagctacactccaCCGTGGCTGCAG
		BR-1d		terminal m7G(5')ppp	AAGAGAGCUCAAACACCAUUGUCAAAAGGCUCUUUUCAGAGCUACACUCCA	BRV-2	SpeI and PstI	ACTAGTGGATCCaagagagctcaaacaccattgtcaaaaggctcttttcagagctacactccaCCGTGGCTGCAG
		BR-1e		terminal m7G(5')ppp	AAGAGAGUCCAAACACCAUUGUCAAAAGGCUCUUUUCAGGGCUACACUCCA	BRV-2	SpeI and PstI	ACTAGTGGATCCaagagagtccaaacaccattgtcaaaaggctcttttcagggctacactccaCCGTGGCTGCAG
		BR-1f		terminal m7G(5')ppp	CAAACACCAUUGUCAAAAGGCUCUUUUCAGGGCUACACUCCA	BRV-2	SpeI and PstI	ACTAGTGGATCCcaaacaccattgtcaaaaggctcttttcagggctacactccaCCGTGGCTGCAG
		BR-5a		terminal m7G(5')ppp	UCUCUCUCUCGCCUUUACAGCCCACUCCAUGCAAAGGCUCUUUUCAGAGCUACGUUAUGUA	BRV-2	SpeI and PstI	ACTAGTGGATCCtctctctctcgcctttacagcccactccatgcaaaggctcttttcagagctacgttatgtaCCGTGGCTGCAG
		BR-5b		terminal m7G(5')ppp	UCUCUCUCUCGCCUUUACAGCCCACUCCAUGCAAAGGCUCUUUACAGAGCUACGUUAUGUA	BRV-2	SpeI and PstI	ACTAGTGGATCCtctctctctcgcctttacagcccactccatgcaaaggctctttacagagctacgttatgtaCCGTGGCTGCAG
		BR-5c		terminal m7G(5')ppp	UCUCUCUCUCGCCUUUACAGCCCACUCCAUGCAAAGCCUCUUUACAGAGGUACGUUAUGUA	BRV-2	SpeI and PstI	ACTAGTGGATCCtctctctctcgcctttacagcccactccatgcaaagcctctttacagaggtacgttatgtaCCGTGGCTGCAG
		Negative Control		terminal m7G(5')ppp	UCACUAAAACAUGCAAAGGCUCUUUUCAGAGCUACGAAGCACUUA	BRV-2	SpeI and PstI	ACTAGTGGATCCtcactaaaacatgcaaaggctcttttcagagctacgaagcacttaCCGTGGCTGCAG
Bait Reporter Vectors		BRV-1	TCGCGCGTTTCGGTGATGACGGTGAAAACCTCTGACACATGCAGCTCCCGGAGACGGTCACAGCTTGTCTGTAAGCGGATGCCGGGAGCAGACAAGCCCGTCAGGGCGCGTCAGCGGGTGTTGGCGGGTGTCGGGGCTGGCTTAACTATGCGGCATCAGAGCAGATTGTACTGAGAGTGCACCATATGCGGTGTGAAATACCGCACAGATGCGTAAGGAGAAAATACCGCATCAGGCGCCATTCGCCATTCAGGCTGCGCAACTGTTGGGAAGGGCGATCGGTGCGGGCCTCTTCGCTATTACGCCAGCTGGCGAAAGGGGGATGTGCTGCAAGGCGATTAAGTTGGGTAACGCCAGGGTTTTCCCAGTCACGACGTTGTAAAACGACGGCCAGTGAAT…
		BRV-2	TCGCGCGTTTCGGTGATGACGGTGAAAACCTCTGACACATGCAGCTCCCGGAGACGGTCACAGCTTGTCTGTAAGCGGATGCCGGGAGCAGACAAGCCCGTCAGGGCGCGTCAGCGGGTGTTGGCGGGTGTCGGGGCTGGCTTAACTATGCGGCATCAGAGCAGATTGTACTGAGAGTGCACCATATGCGGTGTGAAATACCGCACAGATGCGTAAGGAGAAAATACCGCATCAGGCGCCATTCGCCATTCAGGCTGCGCAACTGTTGGGAAGGGCGATCGGTGCGGGCCTCTTCGCTATTACGCCAGCTGGCGAAAGGGGGATGTGCTGCAAGGCGATTAAGTTGGGTAACGCCAGGGTTTTCCCAGTCACGACGTTGTAAAACGACGGCCAGTGAAT…
